# Supplementary material for: The Influence of Adjuvant Chemotherapy Dose Intensity on Five-Year Outcomes in Resected Colon Cancer: A Single Centre Retrospective Analysis
Source: Curr Oncol. 2021 Oct 9;28(5):4031–41. doi: 10.3390/curroncol28050342 (PMC8535138; doi:10.3390/curroncol28050342)
Supplement: Supplementary file 1 [file curroncol-28-00342-s001.zip]

Archive with 1 entries (1 files):
- curroncol-1281446-supplementary.pdf
